# Supplementary material for: Discovery of Phenylcarbamoylazinane-1,2,4-Triazole Amides Derivatives as the Potential Inhibitors of Aldo-Keto Reductases (AKR1B1 & AKRB10): Potential Lead Molecules for Treatment of Colon Cancer
Source: Molecules. 2022 Jun 21;27(13):3981. doi: 10.3390/molecules27133981 (PMC9268700; doi:10.3390/molecules27133981)
Supplement: Supplementary file 1 [file molecules-27-03981-s001.zip]

Archive with 1 entries (1 files):
- molecules-1707883-supplementary.pdf
